# Supplementary material for: Effect of a Lactobacilli-Based Direct-Fed Microbial Product on Gut Microbiota and Gastrointestinal Morphological Changes
Source: Animals (Basel). 2024 Feb 23;14(5):693. doi: 10.3390/ani14050693 (PMC10931233; doi:10.3390/ani14050693)
Supplement: Supplementary file 1 [file animals-14-00693-s001.zip]

Archive with 2 entries (2 files):
- animals-2875175-supplementary.pdf
- animals-2875175-supplementary.xlsx
