# Supplementary material for: Effect of a Lactobacilli-Based Direct-Fed Microbial Product on Gut Microbiota and Gastrointestinal Morphological Changes
Source: Animals (Basel). 2024 Feb 23;14(5):693. doi: 10.3390/ani14050693 (PMC10931233; doi:10.3390/ani14050693)
Supplement: Supplementary file 1 [file animals-14-00693-s001.zip › animals-2875175-supplementary.xlsx]

## Sheet: Caption
Data S1. Significant log2 fold-differences of bacterial abundance between calves’ age groups are presented. Bacterial abundances in Day 14 (A) and Day 28 (B) were compared to Day 0, and those at Day 42 (C) and Day 56 (D) were compared to Day 28. Each point shape in references to its assigned phyla and represents a bacterial genera that showed a significant difference in abundance between the age …

## Sheet: Day14 vs. Day0
	baseMean	log2FoldChange	lfcSE	stat	pvalue	padj	Kingdom	Phylum	Class	Order	Family	Genus	Genus2
ASV105	384.522	4.89239	0.430749	11.3579	6.77895e-30	4.59219e-29	Bacteria	Firmicutes	Clostridia	Clostridiales	Lachnospiraceae	NA	ASV105
ASV41	313.94	4.42832	0.526426	8.41205	4.02897e-17	2.16945e-16	Bacteria	Bacteroidetes	Bacteroidia	Bacteroidales	Tannerellaceae	Parabacteroides	Parabacteroides
ASV354	12.5811	5.96339	0.736143	8.10086	5.4573e-16	2.72865e-15	Bacteria	Firmicutes	Clostridia	Clostridiales	Ruminococcaceae	Oscillibacter	Oscillibacter
ASV186	53.0787	5.315	0.674247	7.88287	3.19935e-15	1.52696e-14	Bacteria	Firmicutes	Clostridia	Clostridiales	Lachnospiraceae	Lachnospiraceae_NK4A136_group	Lachnospiraceae_NK4A136_group
ASV7	195.969	4.82161	0.658606	7.32093	2.46266e-13	1.03432e-12	Bacteria	Bacteroidetes	Bacteroidia	Bacteroidales	Prevotellaceae	Prevotella_1	Prevotella_1
ASV102	58.2771	4.91633	0.725879	6.77294	1.26194e-11	4.90755e-11	Bacteria	Firmicutes	Clostridia	Clostridiales	Christensenellaceae	Christensenellaceae_R-7_group	Christensenellaceae_R-7_group
ASV4	555.672	5.65678	0.861847	6.56356	5.25393e-11	2.00604e-10	Bacteria	Proteobacteria	Gammaproteobacteria	Aeromonadales	Succinivibrionaceae	Succinivibrio	Succinivibrio
ASV156	17.6959	4.95943	0.825072	6.01091	1.84486e-09	6.67965e-09	Bacteria	Firmicutes	Clostridia	Clostridiales	Ruminococcaceae	Ruminiclostridium_9	Ruminiclostridium_9
ASV2	226.757	-4.60721	0.815574	-5.64904	1.61344e-08	5.64705e-08	Bacteria	Proteobacteria	Gammaproteobacteria	Enterobacteriales	Enterobacteriaceae	Salmonella	Salmonella
ASV620	5.69206	5.43146	0.974724	5.5723	2.51396e-08	8.65461e-08	Bacteria	Firmicutes	Clostridia	Clostridiales	Family_XIII	NA	ASV620
ASV25	147.102	5.24568	1.01083	5.18946	2.109e-07	6.41868e-07	Bacteria	Actinobacteria	Actinobacteria	Bifidobacteriales	Bifidobacteriaceae	Bifidobacterium	Bifidobacterium
ASV282	8.81622	5.44462	1.12219	4.85179	1.22354e-06	3.61892e-06	Bacteria	Bacteroidetes	Bacteroidia	Bacteroidales	Marinifilaceae	Butyricimonas	Butyricimonas
ASV88	33.0982	4.08788	0.871095	4.6928	2.69488e-06	7.86008e-06	Bacteria	Firmicutes	Clostridia	Clostridiales	Ruminococcaceae	Ruminococcus_2	Ruminococcus_2
ASV313	20.3827	4.33213	0.941876	4.59947	4.23572e-06	1.21849e-05	Bacteria	Firmicutes	Clostridia	Clostridiales	Ruminococcaceae	Ruminococcaceae_UCG-013	Ruminococcaceae_UCG-013
ASV206	30.9701	3.6254	0.80125	4.52468	6.04872e-06	1.71653e-05	Bacteria	Firmicutes	Clostridia	Clostridiales	Lachnospiraceae	Lachnoclostridium	Lachnoclostridium
ASV1	302.743	-3.19718	0.749175	-4.2676	1.97591e-05	5.53255e-05	Bacteria	Proteobacteria	Gammaproteobacteria	Enterobacteriales	Enterobacteriaceae	Escherichia/Shigella	Escherichia/Shigella
ASV115	74.8003	3.9579	0.948608	4.17232	3.01509e-05	8.33116e-05	Bacteria	Firmicutes	Clostridia	Clostridiales	Ruminococcaceae	Ruminococcus_1	Ruminococcus_1
ASV392	3.40222	4.3168	1.05829	4.07902	4.52257e-05	0.000122778	Bacteria	Firmicutes	Clostridia	Clostridiales	Lachnospiraceae	Howardella	Howardella
ASV523	3.87381	5.47028	1.4167	3.86129	0.00011279	0.000299823	Bacteria	Firmicutes	Clostridia	Clostridiales	Ruminococcaceae	UBA1819	UBA1819
ASV659	5.24473	5.33207	1.42762	3.73494	0.000187757	0.000492862	Bacteria	Firmicutes	Negativicutes	Selenomonadales	Veillonellaceae	Megasphaera	Megasphaera
ASV165	24.8018	4.86137	1.31429	3.69884	0.000216583	0.000561511	Bacteria	Firmicutes	Erysipelotrichia	Erysipelotrichales	Erysipelotrichaceae	Erysipelatoclostridium	Erysipelatoclostridium
ASV596	2.25681	5.86739	1.60653	3.65221	0.000259991	0.000657807	Bacteria	Actinobacteria	Coriobacteriia	Coriobacteriales	Atopobiaceae	Libanicoccus	Libanicoccus
ASV287	21.7811	3.88822	1.07602	3.61353	0.000302056	0.000746256	Bacteria	Firmicutes	Clostridia	Clostridiales	Ruminococcaceae	Ruminiclostridium_6	Ruminiclostridium_6
ASV1109	3.13674	4.9241	1.37606	3.5784	0.000345704	0.00084416	Bacteria	Firmicutes	Clostridia	Clostridiales	Ruminococcaceae	Flavonifractor	Flavonifractor
ASV497	11.1643	4.08895	1.17213	3.48848	0.000485771	0.00117255	Bacteria	Proteobacteria	Gammaproteobacteria	Betaproteobacteriales	Burkholderiaceae	Sutterella	Sutterella
ASV835	1.59751	4.87069	1.43105	3.40357	0.000665107	0.00158719	Bacteria	Firmicutes	Erysipelotrichia	Erysipelotrichales	Erysipelotrichaceae	Holdemania	Holdemania
ASV764	1.77046	5.37583	1.59014	3.38072	0.000722955	0.00170585	Bacteria	Firmicutes	Clostridia	Clostridiales	Eubacteriaceae	Pseudoramibacter	Pseudoramibacter
ASV498	5.67423	4.76447	1.50254	3.17094	0.00151946	0.00350644	Bacteria	Firmicutes	Erysipelotrichia	Erysipelotrichales	Erysipelotrichaceae	NA	ASV498
ASV593	9.37565	4.22497	1.34333	3.14515	0.00166001	0.00378915	Bacteria	Firmicutes	Clostridia	Clostridiales	Lachnospiraceae	Lachnospiraceae_FCS020_group	Lachnospiraceae_FCS020_group
ASV488	2.89885	3.51817	1.13954	3.08735	0.0020195	0.00456017	Bacteria	Actinobacteria	Coriobacteriia	Coriobacteriales	NA	NA	ASV488
ASV10	98.0029	-2.72336	0.917375	-2.96864	0.0029912	0.00661213	Bacteria	Firmicutes	Clostridia	Clostridiales	Clostridiaceae_1	Clostridium_sensu_stricto_1	Clostridium_sensu_stricto_1
ASV389	7.94347	5.76774	1.96553	2.93445	0.00334144	0.00730939	Bacteria	Firmicutes	Negativicutes	Selenomonadales	Veillonellaceae	Mitsuokella	Mitsuokella
ASV16	506.594	1.69443	0.57945	2.92421	0.00345332	0.00747626	Bacteria	Bacteroidetes	Bacteroidia	Bacteroidales	Bacteroidaceae	Bacteroides	Bacteroides
ASV5	254.718	3.02889	1.09337	2.77023	0.00560169	0.0118824	Bacteria	Fusobacteria	Fusobacteriia	Fusobacteriales	Fusobacteriaceae	Fusobacterium	Fusobacterium
ASV149	35.4907	2.55196	0.970783	2.62876	0.00856961	0.0179962	Bacteria	Firmicutes	Clostridia	Clostridiales	Ruminococcaceae	Fournierella	Fournierella
ASV693	14.9865	2.80696	1.08194	2.59438	0.00947622	0.019703	Bacteria	Firmicutes	Clostridia	Clostridiales	Lachnospiraceae	Coprococcus_3	Coprococcus_3
ASV8	417.297	1.65552	0.652806	2.53601	0.0112125	0.0230845	Bacteria	Firmicutes	Clostridia	Clostridiales	Ruminococcaceae	Faecalibacterium	Faecalibacterium
ASV1081	2.90605	5.79347	2.42424	2.38981	0.0168571	0.0343689	Bacteria	Firmicutes	Clostridia	Clostridiales	Lachnospiraceae	Shuttleworthia	Shuttleworthia
ASV466	1.76096	4.29418	1.82143	2.35758	0.0183944	0.0371426	Bacteria	Firmicutes	Negativicutes	Selenomonadales	Veillonellaceae	Allisonella	Allisonella
ASV847	1.36748	5.36047	2.3051	2.32548	0.0200463	0.0400926	Bacteria	Firmicutes	Clostridia	Clostridiales	Lachnospiraceae	Lachnospiraceae_FE2018_group	Lachnospiraceae_FE2018_group
ASV234	17.1716	1.73293	0.860223	2.01452	0.0439553	0.0862673	Bacteria	Firmicutes	Erysipelotrichia	Erysipelotrichales	Erysipelotrichaceae	Erysipelotrichaceae_UCG-004	Erysipelotrichaceae_UCG-004

## Sheet: Day28 vs. Day0
	baseMean	log2FoldChange	lfcSE	stat	pvalue	padj	Kingdom	Phylum	Class	Order	Family	Genus	Genus2
ASV104	57.916	4.55732	0.655709	6.95022	3.64723e-12	5.5438e-11	Bacteria	Firmicutes	Clostridia	Clostridiales	Christensenellaceae	Christensenellaceae_R-7_group	Christensenellaceae_R-7_group
ASV17	226.139	4.66963	0.676662	6.90098	5.16454e-12	7.13645e-11	Bacteria	Bacteroidetes	Bacteroidia	Bacteroidales	Prevotellaceae	Prevotellaceae_NK3B31_group	Prevotellaceae_NK3B31_group
ASV8	195.849	4.23203	0.624254	6.77934	1.20729e-11	1.52924e-10	Bacteria	Bacteroidetes	Bacteroidia	Bacteroidales	Prevotellaceae	Prevotella_1	Prevotella_1
ASV385	23.7673	4.90591	0.759286	6.46122	1.03863e-10	1.2144e-09	Bacteria	Firmicutes	Clostridia	Clostridiales	Ruminococcaceae	Ruminococcaceae_UCG-010	Ruminococcaceae_UCG-010
ASV133	167.546	3.47756	0.562331	6.18418	6.2426e-10	6.77768e-09	Bacteria	Firmicutes	Clostridia	Clostridiales	Ruminococcaceae	Ruminococcaceae_UCG-005	Ruminococcaceae_UCG-005
ASV48	269.022	3.36197	0.572642	5.87099	4.33207e-09	4.38983e-08	Bacteria	Bacteroidetes	Bacteroidia	Bacteroidales	Prevotellaceae	Alloprevotella	Alloprevotella
ASV203	49.7846	3.51315	0.616177	5.70153	1.18739e-08	1.12802e-07	Bacteria	Firmicutes	Clostridia	Clostridiales	Clostridiales_vadinBB60_group	NA	ASV203
ASV189	53.0464	3.12374	0.594413	5.25518	1.47882e-07	1.32224e-06	Bacteria	Firmicutes	Clostridia	Clostridiales	Lachnospiraceae	Lachnospiraceae_NK4A136_group	Lachnospiraceae_NK4A136_group
ASV117	74.6387	4.16947	0.914969	4.55695	5.19014e-06	4.38278e-05	Bacteria	Firmicutes	Clostridia	Clostridiales	Ruminococcaceae	Ruminococcus_1	Ruminococcus_1
ASV698	14.8693	4.62101	1.0452	4.42118	9.81616e-06	7.85293e-05	Bacteria	Firmicutes	Clostridia	Clostridiales	Lachnospiraceae	Coprococcus_3	Coprococcus_3
ASV128	38.2531	2.82752	0.647443	4.36721	1.25843e-05	9.56408e-05	Bacteria	Bacteroidetes	Bacteroidia	Bacteroidales	Rikenellaceae	Alistipes	Alistipes
ASV20	197.541	2.28054	0.527445	4.32375	1.534e-05	0.000111032	Bacteria	Bacteroidetes	Bacteroidia	Bacteroidales	Rikenellaceae	Rikenellaceae_RC9_gut_group	Rikenellaceae_RC9_gut_group
ASV5	560.11	3.69415	0.857283	4.30913	1.63895e-05	0.000113236	Bacteria	Proteobacteria	Gammaproteobacteria	Aeromonadales	Succinivibrionaceae	Succinivibrio	Succinivibrio
ASV289	117.687	2.47938	0.588116	4.21581	2.48885e-05	0.000164481	Bacteria	Firmicutes	Clostridia	Clostridiales	Ruminococcaceae	Ruminococcaceae_UCG-014	Ruminococcaceae_UCG-014
ASV30	476.4	2.39892	0.576473	4.16137	3.16343e-05	0.000200351	Bacteria	Bacteroidetes	Bacteroidia	Bacteroidales	Muribaculaceae	NA	ASV30
ASV267	66.4415	2.85343	0.688618	4.1437	3.41744e-05	0.00020778	Bacteria	Firmicutes	Clostridia	Clostridiales	Lachnospiraceae	Roseburia	Roseburia
ASV52	347.607	2.07941	0.528691	3.93313	8.38484e-05	0.000472036	Bacteria	Tenericutes	Mollicutes	Mollicutes_RF39	NA	NA	ASV52
ASV781	8.66161	4.66914	1.20978	3.85951	0.000113614	0.000595492	Bacteria	Firmicutes	Clostridia	Clostridiales	Lachnospiraceae	Marvinbryantia	Marvinbryantia
ASV170	126.903	2.01402	0.521605	3.86119	0.000112835	0.000595492	Bacteria	Firmicutes	Clostridia	Clostridiales	Ruminococcaceae	NA	ASV170
ASV22	206.259	1.84434	0.486953	3.78752	0.000152159	0.000770939	Bacteria	Bacteroidetes	Bacteroidia	Bacteroidales	Prevotellaceae	NA	ASV22
ASV317	20.16	3.3489	0.894273	3.74483	0.000180515	0.000885105	Bacteria	Firmicutes	Clostridia	Clostridiales	Ruminococcaceae	Ruminococcaceae_UCG-013	Ruminococcaceae_UCG-013
ASV837	3.97906	4.2921	1.21345	3.53709	0.000404555	0.00192164	Bacteria	Firmicutes	Clostridia	Clostridiales	Family_XIII	Family_XIII_AD3011_group	Family_XIII_AD3011_group
ASV290	21.4837	3.5366	1.04029	3.39964	0.00067475	0.00310794	Bacteria	Firmicutes	Clostridia	Clostridiales	Ruminococcaceae	Ruminiclostridium_6	Ruminiclostridium_6
ASV19	48.1144	-3.95042	1.19484	-3.30622	0.000945627	0.00422751	Bacteria	Firmicutes	Bacilli	Lactobacillales	Enterococcaceae	Enterococcus	Enterococcus
ASV536	9.00147	4.77416	1.49197	3.19991	0.00137472	0.0059702	Bacteria	Firmicutes	Clostridia	Clostridiales	Lachnospiraceae	Agathobacter	Agathobacter
ASV813	4.12225	4.55512	1.4595	3.12101	0.0018023	0.00740403	Bacteria	Firmicutes	Clostridia	Clostridiales	Peptococcaceae	NA	ASV813
ASV957	3.07023	4.10076	1.36263	3.00945	0.00261722	0.0104689	Bacteria	Firmicutes	Clostridia	Clostridiales	Ruminococcaceae	Ruminococcaceae_UCG-002	Ruminococcaceae_UCG-002
ASV11	104.727	-2.73649	0.937845	-2.91784	0.00352462	0.013737	Bacteria	Firmicutes	Clostridia	Clostridiales	Clostridiaceae_1	Clostridium_sensu_stricto_1	Clostridium_sensu_stricto_1
ASV424	8.84807	-2.84316	1.12934	-2.51754	0.0118176	0.044907	Bacteria	Firmicutes	Clostridia	Clostridiales	Family_XIII	Mogibacterium	Mogibacterium
ASV244	10.7851	2.75256	1.10463	2.49183	0.0127087	0.0465073	Bacteria	Proteobacteria	Gammaproteobacteria	Betaproteobacteriales	Burkholderiaceae	Parasutterella	Parasutterella
ASV141	16.3078	1.84685	0.742338	2.48788	0.0128507	0.0465073	Archaea	Euryarchaeota	Methanobacteria	Methanobacteriales	Methanobacteriaceae	Methanosphaera	Methanosphaera
ASV107	386.197	1.0584	0.429944	2.46171	0.0138277	0.0488794	Bacteria	Firmicutes	Clostridia	Clostridiales	Lachnospiraceae	NA	ASV107

## Sheet: Day42 vs. Day0
	baseMean	log2FoldChange	lfcSE	stat	pvalue	padj	Kingdom	Phylum	Class	Order	Family	Genus	Genus2
ASV31	275.637	5.84722	0.590587	9.90069	4.13403e-23	1.54613e-22	Bacteria	Firmicutes	Clostridia	Clostridiales	Lachnospiraceae	Blautia	Blautia
ASV43	312.639	5.20968	0.537101	9.69962	3.02622e-22	1.10962e-21	Bacteria	Bacteroidetes	Bacteroidia	Bacteroidales	Tannerellaceae	Parabacteroides	Parabacteroides
ASV2	225.39	-5.28946	0.833288	-6.3477	2.18552e-10	5.75623e-10	Bacteria	Proteobacteria	Gammaproteobacteria	Enterobacteriales	Enterobacteriaceae	Salmonella	Salmonella
ASV11	104.727	-5.11121	0.942897	-5.42075	5.93483e-08	1.40483e-07	Bacteria	Firmicutes	Clostridia	Clostridiales	Clostridiaceae_1	Clostridium_sensu_stricto_1	Clostridium_sensu_stricto_1
ASV492	2.80794	5.38274	1.13101	4.75924	1.94328e-06	4.27521e-06	Bacteria	Actinobacteria	Coriobacteriia	Coriobacteriales	NA	NA	ASV492
ASV1	301.545	-3.54161	0.764072	-4.63518	3.56626e-06	7.49315e-06	Bacteria	Proteobacteria	Gammaproteobacteria	Enterobacteriales	Enterobacteriaceae	Escherichia/Shigella	Escherichia/Shigella
ASV159	17.7036	3.75623	0.844308	4.44889	8.63168e-06	1.73562e-05	Bacteria	Firmicutes	Clostridia	Clostridiales	Ruminococcaceae	Ruminiclostridium_9	Ruminiclostridium_9
ASV957	3.07023	5.92281	1.36744	4.33132	1.48219e-05	2.94862e-05	Bacteria	Firmicutes	Clostridia	Clostridiales	Ruminococcaceae	Ruminococcaceae_UCG-002	Ruminococcaceae_UCG-002
ASV501	11.3779	4.92613	1.19523	4.12148	3.76438e-05	7.40989e-05	Bacteria	Proteobacteria	Gammaproteobacteria	Betaproteobacteriales	Burkholderiaceae	Sutterella	Sutterella
ASV209	31.4622	3.28369	0.818944	4.00966	6.08054e-05	0.000117223	Bacteria	Firmicutes	Clostridia	Clostridiales	Lachnospiraceae	Lachnoclostridium	Lachnoclostridium
ASV424	8.84807	4.6473	1.20402	3.85981	0.000113474	0.000214339	Bacteria	Firmicutes	Clostridia	Clostridiales	Family_XIII	Mogibacterium	Mogibacterium
ASV1116	3.07176	5.32701	1.40058	3.80343	0.000142708	0.000266863	Bacteria	Firmicutes	Clostridia	Clostridiales	Ruminococcaceae	Flavonifractor	Flavonifractor
ASV527	3.81602	5.4188	1.4452	3.74951	0.000177178	0.000328042	Bacteria	Firmicutes	Clostridia	Clostridiales	Ruminococcaceae	UBA1819	UBA1819
ASV200	7.88217	-5.08817	1.41222	-3.60296	0.000314613	0.000576791	Bacteria	Firmicutes	Bacilli	Lactobacillales	Streptococcaceae	Streptococcus	Streptococcus
ASV632	2.31339	5.5188	1.53546	3.59423	0.00032535	0.000590684	Bacteria	Firmicutes	Erysipelotrichia	Erysipelotrichales	Erysipelotrichaceae	Asteroleplasma	Asteroleplasma
ASV286	36.8406	3.60104	1.01491	3.54814	0.000387967	0.000697594	Bacteria	Firmicutes	Clostridia	Clostridiales	Lachnospiraceae	Dorea	Dorea
ASV792	2.0417	5.34777	1.6033	3.33548	0.000851512	0.00146085	Bacteria	Firmicutes	Clostridia	Clostridiales	Peptococcaceae	Desulfonispora	Desulfonispora
ASV840	1.59562	4.26143	1.46041	2.91796	0.0035233	0.00588265	Bacteria	Firmicutes	Erysipelotrichia	Erysipelotrichales	Erysipelotrichaceae	Holdemania	Holdemania
ASV1322	1.51245	5.0804	1.74746	2.90731	0.00364554	0.00603289	Bacteria	Firmicutes	Clostridia	Clostridiales	Ruminococcaceae	Oscillospira	Oscillospira
ASV99	59.5522	4.1612	1.43763	2.8945	0.00379769	0.00622954	Bacteria	Bacteroidetes	Bacteroidia	Bacteroidales	Prevotellaceae	Prevotellaceae_Ga6A1_group	Prevotellaceae_Ga6A1_group
ASV194	10.0103	4.11088	1.47312	2.79059	0.00526119	0.00855515	Bacteria	Firmicutes	Negativicutes	Selenomonadales	Acidaminococcaceae	Acidaminococcus	Acidaminococcus
ASV719	2.4935	5.29467	1.93927	2.73024	0.00632888	0.0102026	Bacteria	Firmicutes	Clostridia	Clostridiales	Lachnospiraceae	Lachnospiraceae_ND3007_group	Lachnospiraceae_ND3007_group
ASV7	206.825	2.45078	0.907896	2.69941	0.00694627	0.0111022	Bacteria	Actinobacteria	Coriobacteriia	Coriobacteriales	Coriobacteriaceae	Collinsella	Collinsella
ASV90	32.5671	2.37455	0.889883	2.66838	0.0076218	0.0120786	Bacteria	Firmicutes	Clostridia	Clostridiales	Ruminococcaceae	Ruminococcus_2	Ruminococcus_2
ASV476	9.35338	3.71282	1.44753	2.56494	0.0103193	0.0162161	Bacteria	Firmicutes	Clostridia	Clostridiales	Lachnospiraceae	Lachnospiraceae_NK3A20_group	Lachnospiraceae_NK3A20_group
ASV601	2.21171	4.079	1.64739	2.47603	0.0132852	0.0207028	Bacteria	Actinobacteria	Coriobacteriia	Coriobacteriales	Atopobiaceae	Libanicoccus	Libanicoccus
ASV488	5.35856	5.68439	2.37839	2.39001	0.0168477	0.0260374	Bacteria	Firmicutes	Clostridia	Clostridiales	Lachnospiraceae	Lachnospiraceae_UCG-001	Lachnospiraceae_UCG-001
ASV690	1.69932	5.22944	2.28849	2.2851	0.0223068	0.0341916	Bacteria	Firmicutes	Negativicutes	Selenomonadales	Veillonellaceae	NA	ASV690
ASV932	2.76744	4.02249	1.77926	2.26076	0.023774	0.0361442	Bacteria	Firmicutes	Erysipelotrichia	Erysipelotrichales	Erysipelotrichaceae	Faecalicoccus	Faecalicoccus
ASV396	3.31543	2.43752	1.08766	2.24107	0.0250218	0.0377345	Bacteria	Firmicutes	Clostridia	Clostridiales	Lachnospiraceae	Howardella	Howardella
ASV664	5.04247	3.29465	1.48256	2.22228	0.0262643	0.0392914	Bacteria	Firmicutes	Negativicutes	Selenomonadales	Veillonellaceae	Megasphaera	Megasphaera
ASV1088	2.82719	5.51204	2.49472	2.20949	0.0271409	0.0402805	Bacteria	Firmicutes	Clostridia	Clostridiales	Lachnospiraceae	Shuttleworthia	Shuttleworthia
ASV591	4.42063	5.17178	2.43516	2.1238	0.033687	0.0496022	Bacteria	Bacteroidetes	Bacteroidia	Bacteroidales	Prevotellaceae	Prevotellaceae_UCG-001	Prevotellaceae_UCG-001

## Sheet: Day56 vs.Day0
	baseMean	log2FoldChange	lfcSE	stat	pvalue	padj	Kingdom	Phylum	Class	Order	Family	Genus	Genus2
ASV31	275.637	5.55578	0.710911	7.81501	5.49574e-15	2.25114e-14	Bacteria	Firmicutes	Clostridia	Clostridiales	Lachnospiraceae	Blautia	Blautia
ASV43	312.639	4.82671	0.648636	7.44132	9.96804e-14	3.86035e-13	Bacteria	Bacteroidetes	Bacteroidia	Bacteroidales	Tannerellaceae	Parabacteroides	Parabacteroides
ASV1	301.545	-5.07631	0.924791	-5.48914	4.03906e-08	1.28406e-07	Bacteria	Proteobacteria	Gammaproteobacteria	Enterobacteriales	Enterobacteriaceae	Escherichia/Shigella	Escherichia/Shigella
ASV88	52.9848	5.70512	1.21135	4.70973	2.4804e-06	7.33784e-06	Bacteria	Firmicutes	Erysipelotrichia	Erysipelotrichales	Erysipelotrichaceae	Sharpea	Sharpea
ASV501	11.3779	5.81704	1.43422	4.05589	4.99432e-05	0.000128167	Bacteria	Proteobacteria	Gammaproteobacteria	Betaproteobacteriales	Burkholderiaceae	Sutterella	Sutterella
ASV11	104.727	-4.44189	1.14011	-3.89602	9.77871e-05	0.000245043	Bacteria	Firmicutes	Clostridia	Clostridiales	Clostridiaceae_1	Clostridium_sensu_stricto_1	Clostridium_sensu_stricto_1
ASV635	3.0456	5.60012	1.54806	3.6175	0.000297461	0.000696254	Bacteria	Tenericutes	Mollicutes	EMP-G18	NA	NA	ASV635
ASV957	3.07023	5.87618	1.63754	3.58843	0.000332678	0.000770222	Bacteria	Firmicutes	Clostridia	Clostridiales	Ruminococcaceae	Ruminococcaceae_UCG-002	Ruminococcaceae_UCG-002
ASV209	31.4622	3.49247	0.987642	3.53617	0.00040597	0.000929803	Bacteria	Firmicutes	Clostridia	Clostridiales	Lachnospiraceae	Lachnoclostridium	Lachnoclostridium
ASV90	32.5671	3.7652	1.07211	3.51195	0.000444828	0.00100796	Bacteria	Firmicutes	Clostridia	Clostridiales	Ruminococcaceae	Ruminococcus_2	Ruminococcus_2
ASV286	36.8406	4.14896	1.22165	3.39619	0.000683308	0.00153205	Bacteria	Firmicutes	Clostridia	Clostridiales	Lachnospiraceae	Dorea	Dorea
ASV200	7.88217	-5.55089	1.72348	-3.22076	0.00127853	0.00283675	Bacteria	Firmicutes	Bacilli	Lactobacillales	Streptococcaceae	Streptococcus	Streptococcus
ASV813	4.12225	5.50017	1.76043	3.12433	0.0017821	0.00387335	Bacteria	Firmicutes	Clostridia	Clostridiales	Peptococcaceae	NA	ASV813
ASV159	17.7036	3.16287	1.01556	3.1144	0.00184318	0.00396562	Bacteria	Firmicutes	Clostridia	Clostridiales	Ruminococcaceae	Ruminiclostridium_9	Ruminiclostridium_9
ASV792	2.0417	5.93984	1.92256	3.08955	0.00200461	0.00426982	Bacteria	Firmicutes	Clostridia	Clostridiales	Peptococcaceae	Desulfonispora	Desulfonispora
ASV114	13.8304	5.31388	1.73764	3.0581	0.00222743	0.00469745	Bacteria	Firmicutes	Negativicutes	Selenomonadales	Veillonellaceae	Dialister	Dialister
ASV601	2.21171	5.95719	1.9703	3.02349	0.00249878	0.00521804	Bacteria	Actinobacteria	Coriobacteriia	Coriobacteriales	Atopobiaceae	Libanicoccus	Libanicoccus
ASV39	87.1305	-2.7506	0.931282	-2.95356	0.00314128	0.00643358	Bacteria	Firmicutes	Clostridia	Clostridiales	Ruminococcaceae	Butyricicoccus	Butyricicoccus
ASV491	4.2374	5.71437	2.26047	2.52796	0.0114728	0.0226268	Bacteria	Bacteroidetes	Bacteroidia	Flavobacteriales	Flavobacteriaceae	NA	ASV491
ASV156	15.0715	5.57541	2.25252	2.47519	0.0133167	0.0260225	Bacteria	Firmicutes	Clostridia	Clostridiales	Lachnospiraceae	Lachnoclostridium_10	Lachnoclostridium_10
ASV840	1.59562	4.24596	1.76416	2.40679	0.0160935	0.0311629	Bacteria	Firmicutes	Erysipelotrichia	Erysipelotrichales	Erysipelotrichaceae	Holdemania	Holdemania
ASV1116	3.07176	4.03854	1.69609	2.38109	0.0172616	0.0331236	Bacteria	Firmicutes	Clostridia	Clostridiales	Ruminococcaceae	Flavonifractor	Flavonifractor

## Sheet: Day42 vs. Day28
baseMean	log2FoldChange	lfcSE	stat	pvalue	padj	Kingdom	Phylum	Class	Order	Family	Genus	Genus2	plot_order
206.825	-3.36443	0.9179	-3.66535	0.000246997	0.00478277	Bacteria	Actinobacteria	Coriobacteriia	Coriobacteriales	Coriobacteriaceae	Collinsella	Collinsella	1
59.5522	-5.57717	1.42142	-3.92368	8.72079e-05	0.00187186	Bacteria	Bacteroidetes	Bacteroidia	Bacteroidales	Prevotellaceae	Prevotellaceae_Ga6A1_group	Prevotellaceae_Ga6A1_group	2
23.7673	3.19585	0.688654	4.64072	3.47195e-06	0.000105646	Bacteria	Firmicutes	Clostridia	Clostridiales	Ruminococcaceae	Ruminococcaceae_UCG-010	Ruminococcaceae_UCG-010	3
53.0464	2.28902	0.583663	3.92182	8.78809e-05	0.00187186	Bacteria	Firmicutes	Clostridia	Clostridiales	Lachnospiraceae	Lachnospiraceae_NK4A136_group	Lachnospiraceae_NK4A136_group	4
167.546	1.88744	0.564094	3.34596	0.000819972	0.0145545	Bacteria	Firmicutes	Clostridia	Clostridiales	Ruminococcaceae	Ruminococcaceae_UCG-005	Ruminococcaceae_UCG-005	5
26.1251	-4.2157	1.38454	-3.04483	0.00232814	0.0330596	Bacteria	Firmicutes	Erysipelotrichia	Erysipelotrichales	Erysipelotrichaceae	Erysipelatoclostridium	Erysipelatoclostridium	6
5.04247	-4.52551	1.46581	-3.08737	0.00201936	0.0307232	Bacteria	Firmicutes	Negativicutes	Selenomonadales	Veillonellaceae	Megasphaera	Megasphaera	7
10.0103	-4.66522	1.45573	-3.20474	0.00135184	0.0221494	Bacteria	Firmicutes	Negativicutes	Selenomonadales	Acidaminococcaceae	Acidaminococcus	Acidaminococcus	8
31.9076	-5.54689	1.39758	-3.96894	7.21943e-05	0.00187186	Bacteria	Firmicutes	Clostridia	Clostridiales	Lachnospiraceae	Tyzzerella_4	Tyzzerella_4	9

## Sheet: Day56 vs. Day28
baseMean	log2FoldChange	lfcSE	stat	pvalue	padj	Kingdom	Phylum	Class	Order	Family	Genus	Genus2	plot_order
206.825	-4.4478	1.10669	-4.01902	5.8441e-05	0.00115129	Bacteria	Actinobacteria	Coriobacteriia	Coriobacteriales	Coriobacteriaceae	Collinsella	Collinsella	1
55.0786	-4.29775	1.40653	-3.05556	0.00224639	0.0242789	Bacteria	Bacteroidetes	Bacteroidia	Bacteroidales	Prevotellaceae	Prevotella_7	Prevotella_7	2
23.7673	2.51383	0.826078	3.04309	0.00234162	0.0242789	Bacteria	Firmicutes	Clostridia	Clostridiales	Ruminococcaceae	Ruminococcaceae_UCG-010	Ruminococcaceae_UCG-010	3
167.546	2.40589	0.678703	3.54484	0.000392855	0.00644936	Bacteria	Firmicutes	Clostridia	Clostridiales	Ruminococcaceae	Ruminococcaceae_UCG-005	Ruminococcaceae_UCG-005	4
53.0464	2.04166	0.701804	2.90917	0.00362395	0.0339961	Bacteria	Firmicutes	Clostridia	Clostridiales	Lachnospiraceae	Lachnospiraceae_NK4A136_group	Lachnospiraceae_NK4A136_group	5
87.1305	-3.09883	0.939779	-3.2974	0.000975846	0.0128161	Bacteria	Firmicutes	Clostridia	Clostridiales	Ruminococcaceae	Butyricicoccus	Butyricicoccus	6
35.8019	-3.92604	1.22405	-3.20742	0.00133933	0.0161616	Bacteria	Firmicutes	Clostridia	Clostridiales	Ruminococcaceae	Fournierella	Fournierella	7
8.84807	-4.01679	1.45544	-2.75985	0.00578278	0.0495307	Bacteria	Firmicutes	Clostridia	Clostridiales	Family_XIII	Mogibacterium	Mogibacterium	8
20.8555	-4.60539	1.57467	-2.92467	0.0034482	0.0339648	Bacteria	Firmicutes	Clostridia	Clostridiales	Lachnospiraceae	Syntrophococcus	Syntrophococcus	9
52.9848	-5.30346	1.17563	-4.51116	6.44733e-06	0.000181446	Bacteria	Firmicutes	Erysipelotrichia	Erysipelotrichales	Erysipelotrichaceae	Sharpea	Sharpea	10
3.81602	-5.60443	1.75371	-3.19575	0.00139466	0.0161616	Bacteria	Firmicutes	Clostridia	Clostridiales	Ruminococcaceae	UBA1819	UBA1819	11
257.628	-5.30138	1.36978	-3.87024	0.000108726	0.00194719	Bacteria	Fusobacteria	Fusobacteriia	Fusobacteriales	Fusobacteriaceae	Fusobacterium	Fusobacterium	12
301.545	-2.62784	0.933442	-2.81522	0.00487437	0.0436478	Bacteria	Proteobacteria	Gammaproteobacteria	Enterobacteriales	Enterobacteriaceae	Escherichia/Shigella	Escherichia/Shigella	13
225.39	-4.26032	1.02242	-4.1669	3.0877e-05	0.000675863	Bacteria	Proteobacteria	Gammaproteobacteria	Enterobacteriales	Enterobacteriaceae	Salmonella	Salmonella	14

## Sheet: CONT_TRT
baseMean	log2FoldChange	lfcSE	stat	pvalue	padj	Kingdom	Phylum	Class	Order	Family	Genus	Genus2
59.5522	-3.03668	0.900785	-3.37115	0.000748558	0.0159443	Bacteria	Bacteroidetes	Bacteroidia	Bacteroidales	Prevotellaceae	Prevotellaceae_Ga6A1_group	Prevotellaceae_Ga6A1_group
4.49059	-6.12511	1.75829	-3.48355	0.000494805	0.0135972	Bacteria	Bacteroidetes	Bacteroidia	Bacteroidales	Prevotellaceae	Prevotellaceae_UCG-003	Prevotellaceae_UCG-003
13.8304	3.64824	0.902651	4.04169	5.30669e-05	0.00282581	Bacteria	Firmicutes	Negativicutes	Selenomonadales	Veillonellaceae	Dialister	Dialister
26.1251	2.73966	0.863206	3.17382	0.00150449	0.0291324	Bacteria	Firmicutes	Erysipelotrichia	Erysipelotrichales	Erysipelotrichaceae	Erysipelatoclostridium	Erysipelatoclostridium
35.8019	2.33419	0.637162	3.66342	0.000248868	0.00883483	Bacteria	Firmicutes	Clostridia	Clostridiales	Ruminococcaceae	Fournierella	Fournierella
35.7138	-7.71102	1.55503	-4.95875	7.09488e-07	7.55605e-05	Bacteria	Firmicutes	Bacilli	Lactobacillales	Carnobacteriaceae	Carnobacterium	Carnobacterium
0.863046	-8.73056	2.51233	-3.47508	0.000510694	0.0135972	Bacteria	Firmicutes	Clostridia	Clostridiales	Ruminococcaceae	Candidatus_Soleaferrea	Candidatus_Soleaferrea
15.4493	-6.03066	1.4096	-4.27828	1.88345e-05	0.00133725	Bacteria	Proteobacteria	Gammaproteobacteria	Pseudomonadales	Pseudomonadaceae	Pseudomonas	Pseudomonas
